# Supplementary material for: Screening of repeated dose toxicity data in safety evaluation reports of cosmetic ingredients issued by the Scientific Committee on Consumer Safety between 2009 and 2019
Source: Arch Toxicol. 2020 Aug 24;94(11):3723–35. doi: 10.1007/s00204-020-02868-2 (PMC7603458; doi:10.1007/s00204-020-02868-2)
Supplement: Supplementary file 1 — Supplementary file1 (XLSX 27 kb) [file 204_2020_2868_MOESM1_ESM.xlsx]

## Sheet: Online Resource 1
Screening of repeated dose toxicity data in safety evaluation reports of cosmetic ingredients issued by the Scientific Committee on Consumer Safety between 2009 and 2019 Archives of toxicology Emma Gustafson1, Christophe Debryune2, Olga De Troyer2, Vera Rogiers1, Mathieu Vinken1*, Tamara Vanhaecke1*†. 1Department of In Vitro Toxicology and Dermato-Cosmetology, Vrije Universiteit Brussel, Brussels…
Online Resource 1 List of critical effects and/or target organs identified in oral repeated dose toxicity studies in safety evaluation reports issued between 2009 and 2019
Cosmetic ingredient	Function	Target organ in RDT studies	Link
1,2,4-Trihydroxybenzene (1,2,4-THB)	Hair dyeing ingredient used in direct hair colouring products, i.e. without mixing with an oxidative agent.	Haemopoietic system	https://ec.europa.eu/health/sites/health/files/scientific_committees/consumer_safety/docs/sccs_o_222.pdf
1,3,5-Triazine, 2,4,6-tris(1,1'-biphenyl)-4-yl-	Used in sunscreen products as skin protectant against UV-A2 and UV-B rays.	1000 mg/kg bw/day as NOAEL	http://ec.europa.eu/health/scientific_committees/consumer_safety/docs/sccs_o_070.pdf
1,5-Naphthalenediol	Hair dyeing ingredient used in oxidative and non-oxidative hair dye formulations.	Kidney	https://ec.europa.eu/health/scientific_committees/consumer_safety/docs/sccs_o_033.pdf
1-Hexyl 4,5-diamino pyrazole sulfate	Hair dyeing ingredient used as an oxidative hair colouring agent (precursor). The oxidative colouring agent and the developer are mixed at a ratio of 1+1 to 1+3.	Haemopoietic system	http://ec.europa.eu/health/scientific_committees/consumer_safety/docs/sccs_o_181.pdf
1-Hydroxyethyl-4,5-diamino pyrazole sulfate	Hair dyeing ingredient used in oxidative hair dye formulations after mixing with peroxide.	Haemopoietic system	https://ec.europa.eu/health/scientific_committees/consumer_safety/docs/sccs_o_079.pdf
2,4-Diaminophenoxyethanol dihydrochloride and sulfate	Hair dyeing ingredient used in oxidative hair colouring products after mixing the hair dye formulation with a hydrogen peroxide preparation typically in 1:1 proportions.	Changes in a variety of clinical parameters	https://ec.europa.eu/health/scientific_committees/consumer_safety/docs/sccs_o_035.pdf
2,5,6-Triamino-4-pyrimidinol sulfate	Hair dyeing ingredient used as an oxidative hair colouring agent after mixing with hydrogen peroxide (1:1 or 1:2).	Kidney, multiple	http://ec.europa.eu/health/scientific_committees/consumer_safety/docs/sccs_o_185.pdf
2,6-Diamino-3-((pyridin-3-yl)azo)pyridine	Hair dyeing ingredient used as a non-reactive hair colouring agent ("direct dye") in oxidative hair dye formulations and as a non-reactive hair colouring agent ("direct dye") in semi-permanent hair dye formulations.	Haemopoietic system, multiple	http://ec.europa.eu/health/scientific_committees/consumer_safety/docs/sccs_o_065.pdf
2,6-Diaminopyridine	Hair dyeing ingredient used in oxidative hair colouring products after mixing in a 1:1 ratio with hydrogen peroxide just prior to use.	Kidney, liver and haematopoietic system	http://ec.europa.eu/health/scientific_committees/consumer_safety/docs/sccs_o_084.pdf
2,6-Dihydroxyethylaminotoluene	Hair dyeing ingredient used as a precursor for hair colours. It reacts with primary intermediates to form the final dye-stuff. The reaction can be accelerated by addition of an oxidising agent (e.g. hydrogen peroxide), but it can also be achieved by air oxidation.	Liver and kidney	http://ec.europa.eu/health/scientific_committees/consumer_safety/docs/sccs_o_188.pdf
2,7-Naphthalenediol	Hair dyeing ingredient used in oxidative and non-oxidative hair dye formulations.	Liver and spleen	https://ec.europa.eu/health/scientific_committees/consumer_safety/docs/sccs_o_034.pdf
2-Amino-4-hydroxyethylaminoanisole sulfate	Hair dyeing ingredient used in oxidative hair dye formulations after mixing the developer containing oxidative agent.	Haemopoietic system, multiple	https://ec.europa.eu/health//sites/health/files/scientific_committees/consumer_safety/opinions/sccs_o_003.pdf
2-Amino-5-ethylphenol HCl	Hair dyeing ingredient used as an oxidative hair colouring agent precursor in oxidative hair dye formulations.	Haemopoietic system	http://ec.europa.eu/health/scientific_committees/consumer_safety/docs/sccs_o_085.pdf
2-Hydroxyethylamino-5-nitroanisole	Hair dyeing ingredient used in semi-permanent hair dye formulations.	Liver, multiple	http://ec.europa.eu/health/ph_risk/committees/04_sccs/docs/sccs_o_001.pdf
2-Methoxy-methyl-p-phenylenediamine	Hair dyeing ingredient used as an oxidative hair colouring agent (precursor) in oxidative hair dye formulations, after mixing with the developer (1:3).	NOAEL at highest dose tested <1000 mg/kg bw/day	https://ec.europa.eu/health/scientific_committees/consumer_safety/docs/sccs_o_123.pdf
4-Amino-2-nitrodiphenylamine-2'-carboxylic acid	Hair dyeing ingredient used as a direct dye in hair dye formulations or as an ingredient in oxidative dyeing products, which may or may not contain a hydrogen peroxide-based developer mix.	Haemopoietic system	https://ec.europa.eu/health/scientific_committees/consumer_safety/docs/sccs_o_058.pdf
4-Chlorooresorcinol	Hair dyeing ingredient used as a coupler in oxidative hair dye formulations. It reacts with primary intermediates to form the final dye-stuff. The coupling-reaction can be accelerated by addition of an oxidizing agent (e.g. hydrogen peroxide), but can also be achieved by air oxidation.	Haemopoietic system	https://ec.europa.eu/health/scientific_committees/consumer_safety/docs/sccs_o_016.pdf
4-Nitrophenyl aminoethylurea	Hair dyeing ingredient used as direct dye in semi-permanent hair formulations and as a hair colouring agent (direct dye) in oxidative hair dye formulations.	Haemopoietic system	https://ec.europa.eu/health/scientific_committees/consumer_safety/docs/sccs_o_036.pdf
5-Amino-6-chloro-o-cresol	Hair dyeing ingredient used as a precursor for hair dyeing products. The reaction can be accelerated by addition of an oxidizing agent (e.g. hydrogen peroxide), but can also be achieved by air oxidation.	Liver and haematopoetic system	https://ec.europa.eu/health/scientific_committees/consumer_safety/docs/sccs_o_005.pdf
Acetylated Vetiver Oil - AVO	Used as a fragrance in perfumes and in cosmetics.	Liver	https://ec.europa.eu/health/sites/health/files/scientific_committees/consumer_safety/docs/sccs_o_221.pdf
Acid black 1	Hair dyeing ingredient used as a direct hair colouring agent in non-oxidative hair dye formulations.	Haemopoietic system	https://ec.europa.eu/health/scientific_committees/consumer_safety/docs/sccs_o_018.pdf
Acid orange 7	Hair dyeing ingredient used as a direct hair colouring agent in non-oxidative as well as in oxidative hair dye formulations.	Haemopoietic system	http://ec.europa.eu/health/scientific_committees/consumer_safety/docs/sccs_o_158.pdf
Acid Red 92	Hair dyeing ingredient used as a direct dye in oxidative hair dye formulations and in semi-permanent hair dye formulations.	Stomach	http://ec.europa.eu/health/scientific_committees/consumer_safety/docs/sccs_o_087.pdf
Alkyl (C16, C18, C22) trimethylammonium chloride	Hair dyeing ingredient used as preservative up to 0.1% in finished products. Used for non-preservative purposes up to 5% in finished products.	Increased relative ceacum weights	http://ec.europa.eu/health/scientific_committees/consumer_safety/docs/sccs_o_012.pdf
Basic Brown 17	Hair dyeing ingredient used as a direct dye for hair colouring products.	Histopathological changes is multiple organs	http://ec.europa.eu/health/scientific_committees/consumer_safety/docs/sccs_o_086.pdf
Basic Orange 31	Hair dyeing ingredient used in non-oxidative hair dye formulations and in oxidative hair dye formulations after mixing with the oxidative agent.	Liver and haematopoetic system	https://ec.europa.eu/health/scientific_committees/consumer_safety/docs/sccs_o_082.pdf
Basic Red 51	Hair dyeing ingredient used in direct hair dye formulations and in oxidative hair dyes after mixing with the oxidative agent.	Thyroid, multiple	https://ec.europa.eu/health/scientific_committees/consumer_safety/docs/sccs_o_067.pdf
Basic Red 76	Hair dyeing ingredient used as a direct dye for hair colouring products.	Haemopoietic system	https://ec.europa.eu/health/scientific_committees/consumer_safety/docs/sccs_o_051.pdf
Basic Violet 2	Hair dyeing ingredient used as a non-reactive hair colouring agent in non-oxidative hair dye-formulation and in oxidative hair dye formulations. Also used as a colorant (CI 42520) in cosmetic products intended to come into contact only briefly with the skin.	Liver	https://ec.europa.eu/health/scientific_committees/consumer_safety/docs/sccs_o_066.pdf
Basic Yellow 57	Hair dyeing ingredient used as a direct dye for hair colouring products.	Haemopoietic system	https://ec.europa.eu/health/scientific_committees/consumer_safety/docs/sccs_o_020.pdf
Basic Yellow 87	Hair dyeing ingredient used in oxidative hair dyeing systems (after mixing in a 1:1 ratio with hydrogen peroxide just prior to use, and in non-oxidative hair dyeing systems.	Biochemical changes	https://ec.europa.eu/health/scientific_committees/consumer_safety/docs/sccs_o_081.pdf
Bis(butylbenzoate) diaminotriazine aminopropyltrisiloxane	Used as a UV filter (λmax = 310 nm) proposed to be used in sunscreen formulations.	1000 mg/kg bw/day as NOAEL	http://ec.europa.eu/health/scientific_committees/consumer_safety/docs/sccs_o_055.pdf
Boron compounds	Used in powder (5%), products for oral hygiene (0.1%), other products except bath products and products for waving hair (3%). In addition tetraborates are used in bath products (18%) and products for waving hair (8%).	Haemopoietic system, multiple	https://ec.europa.eu/health/scientific_committees/consumer_safety/docs/sccs_o_027.pdf
Butylphenyl methylpropional (p-BMHCA)	Used as a fragrance ingredient in compounds for cosmetic products.	Liver	https://ec.europa.eu/health/sites/health/files/scientific_committees/consumer_safety/docs/sccs_o_213.pdf
Cetylpyridinium chloride	Used as a disinfectant in mouthwashes up to a concentration of 0.1 %, all other oral hygiene cosmetic products up to a concentration of 0.5 %, skin lotions and creams up to a concentration of 0.2 % and anti-perspirant deodorants up to a concentration of 2.0 %.	Stomach	http://ec.europa.eu/health/scientific_committees/consumer_safety/docs/sccs_o_171.pdf
Chloroacetamide	Used as a mixture of chloroacetamide and sodium benzoate in rinse-off products at the level of 0.15% and in leave-on products at a maximum concentration of 0.3%.	Testes/epididymis	http://ec.europa.eu/health/scientific_committees/consumer_safety/docs/sccs_o_053.pdf
CI 45430, Erythrosine	Used as a red colour additive in cosmetics.	Thyroid, multiple	https://ec.europa.eu/health/scientific_committees/consumer_safety/docs/sccs_o_030.pdf
Citric acid (and) silver citrate	Used as a preservative system in aqueous leave-on and rinse-off cosmetic products up to a maximum concentration of 0.2% (corresponding to 0.0024% silver). In addition, Citric acid (and) Silver citrate is used as an active ingredient in deodorants.	1000 mg/kg bw/day as NOAEL	http://ec.europa.eu/health/scientific_committees/consumer_safety/docs/sccs_o_004.pdf
Decamethylcyclopentasiloxane D5	Used as volatile excipient in cosmetic products. It can have many different functions in cosmetic products including antistatic, emollient, humectant, solvent, viscosity controlling and hair conditioning.	Liver, multiple	http://ec.europa.eu/health/scientific_committees/consumer_safety/docs/sccs_o_174.pdf
Diethylene glycol monoethyl ether	Used in cosmetics and dermatological preparations and as solvent in some medicine products. Its physical properties make DEGEE useful to solubilise lipophilic and hydrophilic compounds. Moreover, DEGEE enhances the percutaneous absorption through the skin and mucosal barriers.	Liver	https://ec.europa.eu/health/scientific_committees/consumer_safety/docs/sccs_o_039.pdf
Dihydroxyacetone	Used in cosmetic products, i.e. skin care products for face and body, instant tan formulations and 'flash bronzers' in combination with colorants.	1000 mg/kg bw/day as NOEL	https://ec.europa.eu/health/scientific_committees/consumer_safety/docs/sccs_o_048.pdf
Disperse Black 9	Hair dyeing ingredient used in nonoxidative hair dye formulations	Liver and kidney	http://ec.europa.eu/health/scientific_committees/consumer_safety/docs/sccs_o_021.pdf
Disperse Blue 377	Hair dyeing ingredient used in non-oxidative hair dye formulations.	NOAEL at highest dose tested <1000 mg/kg bw/day	http://ec.europa.eu/health/scientific_committees/consumer_safety/docs/sccs_o_088.pdf
Disperse Violet 1	Hair dyeing ingredient used as a hair colour in semi-permanent hair dye formulations.	Liver	https://ec.europa.eu/health/scientific_committees/consumer_safety/docs/sccs_o_028.pdf
EcoG+	Used as a perservative in the internal parts of packaging containers (i.e. the parts of the packaging in direct contact with the cosmetic product).	Argyria	http://ec.europa.eu/health/scientific_committees/consumer_safety/docs/sccs_o_198.pdf
HC Blue 14	Hair dyeing ingredient used as semi-permanent hair dye in hair dye formulation.	1000 mg/kg bw/day as NOAEL	https://ec.europa.eu/health/scientific_committees/consumer_safety/docs/sccs_o_062.pdf
HC Blue 15	Hair dyeing ingredient used in oxidative hair dyes as a non-reacting component.	Biochemical changes	http://ec.europa.eu/health/scientific_committees/consumer_safety/docs/sccs_o_089.pdf
HC blue 18	Hair dyeing ingredient used as a direct hair colouring agent in non-oxidative and oxidative hair dye formulations.	Urinary bladder	http://ec.europa.eu/health/scientific_committees/consumer_safety/docs/sccs_o_180.pdf
HC Orange n6 (B125)	Hair dyeing ingredient used in non-oxidative hair colouring products.	Decrease in body weight gain	https://ec.europa.eu/health/sites/health/files/scientific_committees/consumer_safety/docs/sccs_o_201.pdf
HC Red 10 & HC Red 11	Hair dyeing ingredients used as a direct dye in semipermanent hair dye formulations and in oxidative hair dye formulations.	Biochemical changes	https://ec.europa.eu/health/scientific_committees/consumer_safety/docs/sccs_o_064.pdf
HC Red 13	Hair dyeing ingredient used as a non-reactive hair colouring agent (“direct dye”) in semipermanent hair dye formulations and in oxidation hair dye formulations.	Haemopoietic system	https://ec.europa.eu/health/scientific_committees/consumer_safety/docs/sccs_o_040.pdf
HC Red 17	Hair dyeing ingredient used in non-oxidative hair colouring products.	Decrease in body weight gain	http://ec.europa.eu/health/scientific_committees/consumer_safety/docs/sccs_o_182.pdf
HC Red 16	Hair dyeing ingredient used as a direct hair dye in hair colouring products. It can also be used in oxidative hair dye formulations with and without mixing with an oxidising agent (e.g. hydrogen peroxide).	Neurological effects	https://ec.europa.eu/health/scientific_committees/consumer_safety/docs/sccs_o_045.pdf
HC Red 3	Hair dyeing ingredient used in semi-permanent hair dye formulations.	Decrease in body weight gain	https://ec.europa.eu/health/scientific_committees/consumer_safety/docs/sccs_o_043.pdf
HC Red 7	Hair dyeing ingredient used in semi-permanent hair dye formulations.	Haemopoietic system	https://ec.europa.eu/health/scientific_committees/consumer_safety/docs/sccs_o_007.pdf
HC Yellow 13	Hair dyeing ingredient used as a hair colouring agent ("direct dye") in non-oxidative and in oxidative hair dye formulations.	Pancreas	https://ec.europa.eu/health/scientific_committees/consumer_safety/docs/sccs_o_044.pdf
HC Yellow 17	Hair dyeing ingredient used in non-oxidative hair colouring products.	1000 mg/kg bw/day as NOAEL	http://ec.europa.eu/health/scientific_committees/consumer_safety/docs/sccs_o_186.pdf
HC Yellow 2	Hair dyeing ingredient used in non-oxidative hair dye-formulation and in oxidative formulations.	NOAEL at highest dose tested <1000 mg/kg bw/day	https://ec.europa.eu/health/scientific_committees/consumer_safety/docs/sccs_o_038.pdf
HC Yellow 4	Hair dyeing ingredient used in non-oxidative hair dye formulations.	Thyroid	https://ec.europa.eu/health/scientific_committees/consumer_safety/docs/sccs_o_008.pdf
HC Yellow 7	Hair dyeing ingredient used in semi-permanent hair dye formulations.	Kidney, multiple	https://ec.europa.eu/health/scientific_committees/consumer_safety/docs/sccs_o_032.pdf
HC Yellow 9	Hair dyeing ingredient used in semi-permanent hair colouring products.	NOAEL at highest dose tested <1000 mg/kg bw/day	https://ec.europa.eu/health/scientific_committees/consumer_safety/docs/sccs_o_026.pdf
Hydroxyethoxyphenyl butanone (HEPB)	Used specifically as a preservative in rinse-off, oral care and leave-on cosmetic products.	Clinical signs	https://ec.europa.eu/health/sites/health/files/scientific_committees/consumer_safety/docs/sccs_o_225.pdf
Hydroxyethyl-2-nitro-p-toluidine	Hair dyeing ingredient used as a direct dye in hair dye formulations and as a non-reactive dye in oxidative hair dye formulations.	Kidney	https://ec.europa.eu/health/scientific_committees/consumer_safety/docs/sccs_o_061.pdf
Hydroxyethyl-3,4-methylenedioxyaniline HCl	Hair dyeing ingredient used in oxidative hair dye formulations after mixing with the developer containing hydrogen peroxide.	Liver	https://ec.europa.eu/health/scientific_committees/consumer_safety/docs/sccs_o_006.pdf
Hydroxyethyl-p-phenylenediamine sulfate	Hair dyeing ingredient used as an oxidative hair colouring agent.	Liver	https://ec.europa.eu/health/scientific_committees/consumer_safety/docs/sccs_o_017.pdf
Hydroxypropyl bis(N-hydroxyethyl-p-phenylenediamine) HCL	Hair dyeing ingredient used in oxidative hair dye formulations.	Lung	http://ec.europa.eu/health/scientific_committees/consumer_safety/docs/sccs_o_011.pdf
Hydroxypropyl p-phenylenediamine and its dihydrochloride salt (A165)	Hair dyeing ingredient used in oxidative hair colouring products.	Liver	https://ec.europa.eu/health/sites/health/files/scientific_committees/consumer_safety/docs/sccs_o_230.pdf
Methoxypropylamino cyclohexenylidene ethoxyethylcyanoacetate (S87)	Used as a UV filter in personal care products, including suncare cosmetic formulations at a maximum concentration of 3% w/w.	Liver	https://ec.europa.eu/health/sites/health/files/scientific_committees/consumer_safety/docs/sccs_o_227.pdf
Methylimidazoliumpropyl p-phenylenediamine HCl (A166)	Hair dyeing ingredient used in oxidative hair colouring products.	Liver	https://ec.europa.eu/health/sites/health/files/scientific_committees/consumer_safety/docs/sccs_o_231.pdf
N,N'-bis-(2-hydroxyethyl)-2-nitro-p-phenylenediamine	Hair dyeing ingredient used as a direct hair dye for hair colouring products. Used in oxidative hair dye formulations with and without mixing with an oxidising agent (e.g. hydrogen peroxide).	Kidney	https://ec.europa.eu/health/sites/health/files/scientific_committees/consumer_safety/docs/sccs_o_196.pdf
N-Methyl-2-pyrrolidone	Used as a solvent and a surfactant in cosmetic products.	Body weight effects and changes in neurobehavioral parameters	http://ec.europa.eu/health/scientific_committees/consumer_safety/docs/sccs_o_050.pdf
o-Aminophenol	Hair dyeing ingredient used in oxidative hair dye formulations.	Thyroid	https://ec.europa.eu/health/scientific_committees/consumer_safety/docs/sccs_o_025.pdf
o-Phenylphenol, sodium o-phenylphenate & potassium o-phenylphenate	Used as preservatives in cosmetic products.	Kidney, multiple	http://ec.europa.eu/health/scientific_committees/consumer_safety/docs/sccs_o_177.pdf
p-Aminophenol	Hair dyeing ingredient used as an oxidative hair dye precursor. It is incorporated in oxidative hair dye formulations.	Kidney	https://ec.europa.eu/health/scientific_committees/consumer_safety/docs/sccs_o_078.pdf
Phenoxyethanol	Used as a preservative in cosmetic formulations at a maximum concentration of 1.0%.	Haemopoietic system, kidney	http://ec.europa.eu/health/scientific_committees/consumer_safety/docs/sccs_o_195.pdf
Phenylene bis-diphenyltriazine	Used as a UV filter in sunscreen products in a concentration of up to a maximum content of 5%.	NOAEL at highest dose tested <1000 mg/kg bw/day	https://ec.europa.eu/health/sites/health/files/scientific_committees/consumer_safety/docs/sccs_o_215.pdf
Picramic acid and sodium picramate	Hair dyeing ingredient used as a direct hair colouring agent in non-oxidative as well as in oxidative hair dye formulations.	Liver, multiple	https://ec.europa.eu/health/scientific_committees/consumer_safety/docs/sccs_o_042.pdf
Polysilicone-15	Used as an UV-filter in cosmetic sunscreen products as well as in other cosmetic products at a maximum concentration of 10%.	1000 mg/kg bw/day as NOAEL	https://ec.europa.eu/health/scientific_committees/consumer_safety/docs/sccs_o_024.pdf
Quinolium, 4-formyl-1-methyl-,salt with 4-methylbenzene sulfonic acid (1:1)	Hair dyeing ingredient used in oxidative hair dye formulations.	Haemopoietic system	https://ec.europa.eu/health/scientific_committees/consumer_safety/docs/sccs_o_080.pdf
Resorcinol	Hair dyeing ingredient used in oxidative hair colouring products after mixing in a 1:1 ratio with hydrogen peroxide just prior to use.	Thyroid	https://ec.europa.eu/health/scientific_committees/consumer_safety/docs/sccs_o_015.pdf
Sodium perborate and perboric acid	Hair dyeing ingredient used in oxidative hair colouring products after mixing with water just prior to use.	Haemopoietic system	https://ec.europa.eu/health/scientific_committees/consumer_safety/docs/sccs_o_031.pdf
Tetrabromophenol Blue (C183)	Hair dyeing ingredient used in oxidative as well as in non-oxidative hair dye formulations.	Haemopoietic system	https://ec.europa.eu/health/sites/health/files/scientific_committees/consumer_safety/docs/sccs_o_232.pdf
Toluene-2,5-diamine (sulfate)	Hair dyeing ingredient used as an oxidative hair colouring agent (precursor).	Skeletal muscle damage	https://ec.europa.eu/health/scientific_committees/consumer_safety/docs/sccs_o_052.pdf
Trisodium nitrilotriacetate (NTA)	Used as a chelating and sequestering agent, and as a builder in synthetic detergents. It is also used as an eluting agent in the purification of rare earth elements, as a boiler feed water additive, in water and textile treatment, in metal plating and cleaning and in pulp and paper processing. According to COLIPA, NTA is not used directly as cosmetic ingredient, but it is present as an additive i…	Kidney	https://ec.europa.eu/health/scientific_committees/consumer_safety/docs/sccs_o_046.pdf
Vetiveryl acetate	Used as a fragrance in perfumes and in cosmetics	Liver	http://ec.europa.eu/health/scientific_committees/consumer_safety/docs/sccs_o_167.pdf
Vitamin A	Used as a cosmetic ingredient at maximum use concentrations of 0.05% (retinol equivalents) in body lotions, 0.3% (retinol equivalents) in hand and face creams as well as in other leave-on or rinse-off products. These products are usually presented as anti-wrinkle agents.	Liver	http://ec.europa.eu/health/scientific_committees/consumer_safety/docs/sccs_o_199.pdf
Zinc pyrithione	Used as a preservative in rinse-off products (excluding oral hygiene products) in a concentration up to 0.5% in general and up to 1.0% in hair products. Also allowed in a concentration up to 0.1% in leave-on hair products.	Hind leg paralysis	https://ec.europa.eu/health/scientific_committees/consumer_safety/docs/sccs_o_133.pdf
β-arbutin	Used as a skin-lightening agent in cosmetic face creams or face lotions at concentrations up to 7%.	1000 mg/kg bw/day as NOEL	http://ec.europa.eu/health/scientific_committees/consumer_safety/docs/sccs_o_169.pdf
